# Supplementary material for: Multilevel Analysis of the Nutritional and Health Status among Children and Adolescents in Eastern China
Source: Nutrients. 2022 Feb 11;14(4):758. doi: 10.3390/nu14040758 (PMC8877382; doi:10.3390/nu14040758)
Supplement: Supplementary file 1 [file nutrients-14-00758-s001.zip]

Archive with 1 entries (1 files):
- nutrients-1574142-supplementary.pdf
